# Supplementary material for: Just how miserable is work? A meta-analysis comparing work and non-work affect
Source: PLoS One. 2019 Mar 5;14(3):e0212594. doi: 10.1371/journal.pone.0212594 (PMC6400410; doi:10.1371/journal.pone.0212594)
Supplement: S1 Table — (XLSX) [file pone.0212594.s002.xlsx]

## Sheet: Sheet1
Author	Year	Affect type	Sample Size	Effect Size	Reliability	Adjusted Effect Size	Repeated Measures Correlation	Average Age	Education (% w/ bachelor's)	Gender (% female)	% married/ cohabitating	Geographic location	Measurement method	Measurement days	Measurement schedule	Breadth (# of items)
Auerbach	2002	PA	52	-0.316902	0.87	-0.339755	0.615	37		51.9	88	United States	real-time	w/ weekend	before & after	12
Auerbach	2002	NA	52	0.216025	0.83	0.237118	0.3	37		51.9	88	United States	real-time	w/ weekend	before & after	10
Berstein	2014	PA	73	0.212384	0.92	0.221426	0.66	37.6	72.9	55.5	56.8	United States	real-time	w/ weekend		8
Berstein	2014	NA	73	-0.267391	0.79	-0.300839	0.66	37.6	72.9	55.5	56.8	United States	real-time	w/ weekend		5
Brinton	2014	PA	114	-0.468503	0.93	-0.485815	0.51	34.13			100			workdays only	after work	12
Brinton	2014	NA	114	0.268995	0.93	0.278935	0.71	34.13			100			workdays only	after work	10
Cao	2011	PA	132	0.036142	0.825	0.039791	0.89	34.42	50.8	62.1	97.7			workdays only	after work	3
Cao	2011	NA	132	0.199641	0.88	0.212818	0.77	34.42	50.8	62.1	97.7			workdays only	after work	3
Bryson & MacKerron	2016	PA	20946	-0.387963	0.7	-0.463704	0.66	33.2		42.5	76.2		real-time	w/ weekend	before & after	1
Delle Fave & Massimini	2004	PA	10	0.0647652	0.88	0.06904	0.66		30	50	100	Europe	real-time	w/ weekend	before & after	8
Dudenhoffer & Dormann	2013	NA	106	0.193514	0.82	0.2137	0.66	40.81		74		Europe	real-time	workdays only	after work	6
Judge & Illes	2004	PA	74	0.278938	0.97	0.283218	0.85					United States	real-time	w/ weekend	after work	10
Judge & Illes	2004	NA	74	0.0604984	0.945	0.062234	0.93					United States	real-time	w/ weekend	after work	10
Larson et al.	2001	NA	100	0.448306	0.67	0.547693	0.66	39.4	97	0	100		real-time	w/ weekend	before & after	6
Lundberg et al.	1999	NA	64	0.184298	0.7	0.220278	0.66	36.2		100		Europe	real-time	workdays only	after work	2
Lundberg et al.	1999	PA	64	0.416133	0.7	0.497374	0.66	36.2		100		Europe	real-time	workdays only	after work	1
Myrtek et al.	1999	PA	82	0.618022	0.7	0.738678	0.66	50.93			96.5	Europe	real-time	workdays only	before & after	1
Schwerdtfeger et al.	2008	NA	44	-0.264581	0.81	-0.293978	0.66	43.21	100	86.36		Europe		workdays only	after work	10
Schwerdtfeger et al.	2008	NA	44	0.665912	0.825	0.733145	0.66	43.21	100	86.36		Europe		workdays only	after work	10
Snir & Zohar	2008	PA	65	0.490909	0.83	0.538843	0.66	36.3		33.84	49.2		real-time	w/ weekend	after work	5
500 Family Study		PA	573	0.0723954	0.617	0.0921655	0.6715		86.2	58.01	78.4	United States	real-time	workdays only	before & after	2
500 Family Study		NA	573	0.0911504	0.862	0.0981759	0.58825		86.2	58.01	78.4	United States	real-time	workdays only	before & after	8
White & Dolan	2009	PA	309	0.595606	0.522	0.824373	0.357333					Europe	DRM	workdays only	before & after	3
White & Dolan	2009	NA	309	0.36743	0.803	0.410031	0.538667					Europe	DRM	workdays only	before & after	3
Oishi et al.	2011	PA	58	-0.0756513	0.85	-0.0820554	0.538	52.61		26.31		United States	DRM	workdays only	before & after	2
Oishi et al.	2011	NA	55	0.175858	0.831	0.192913	0.576333	52.61		26.31		United States	DRM	workdays only	before & after	3
ATUS well-being module		PA	3222	-0.26366	0.7	-0.315134	0.56	43.53	43	41.1	59	United States	DRM	workdays only	before & after	1
ATUS well-being module		NA	3222	0.406363	0.559	0.54351	0.58	43.53	43	41.1	59	United States	DRM	workdays only	before & after	2
Ferguson (in preparation)		PA	43	0.242931	0.767	0.277386	0.7455	36.49	20.9	32.6	26.5		real-time	w/ weekend	before & after	4
Ferguson (in preparation)		NA	43	0.0308612	0.891	0.0326945	0.639667	36.49	20.9	32.6	26.5		real-time	w/ weekend	before & after	6
Kushlev et al.	2012	PA	62	-0.553606	0.795	-0.620894	0.308	34.62		71	90.3		DRM	workdays only	before & after	2
Kushlev et al.	2012	NA	59	0.367116	0.761	0.420834	0.43725	34.62		71	90.3		DRM	workdays only	before & after	4
Cooperman Vincent	1999	PA	79	0.285498	0.64	0.356872	0.385	42.4	69	100	67	United States		workdays only	before & after	6
Cooperman Vincent	1999	NA	79	0.0255278	0.914	0.0267018	0.556111	42.4	69	100	67	United States		workdays only	before & after	17
Damaske et al.	2014	PA	65	-0.0962443	0.7	-0.115034	0.58	41.14	47.9	75	52.5	United States	real-time	workdays only	before & after	1
Damaske et al.	2014	NA	65	0.230999	0.7	0.276097	0.51	41.14	47.9	75	52.5	United States	real-time	workdays only	before & after	1
Fifield et al.	2004	NA	67	-0.0730838	0.883	-0.0777605	0.96	48		74		United States		workdays only	before work	18
Illes et al.	2007	PA	68	0.77083	0.935	0.797174	0.8	43.3		76		United States	real-time	workdays only	after work	10
Illes et al.	2007	NA	68	0.0302891	0.86	0.0326616	0.81	43.3		76		United States	real-time	workdays only	after work	10
Plemmons	2013	PA	71	-0.050843	0.748	-0.0587869	0.66	36.71		85.4		United States	real-time	w/ weekend	after work	2
Plemmons	2013	NA	71	0.0570652	0.7	0.068206	0.66	36.71		85.4		United States	real-time	w/ weekend	after work	1
Rodriguez-Sanchez et al.	2011	PA	40	-0.276695	0.7	-0.330713	0.47	41.8	58	65		Europe	real-time	w/ weekend	before & after	1
Sonnentag & Binnewies	2013	PA	96	1.87493	0.87	2.01013	0.49	38.3		79.2	65.6	Europe		workdays only	after work	6
Sonnentag & Binnewies	2013	NA	96	0.315865	0.83	0.346707	0.51	38.3		79.2	65.6	Europe		workdays only	after work	6
Williams & Alliger	1994	NA	41	0.067262	0.84	0.0733889	0.5	32.2	76	68	85	United States	real-time	w/ weekend	before & after	5
Jackowska et al.	2012	PA	199	-0.274326	0.769	-0.312826	0.51	33.8	63.3	100	50.3	Europe	DRM	workdays only	before & after	3
Jackowska et al.	2012	NA	199	0.429634	0.838	0.469328	0.614	33.8	63.3	100	50.3	Europe	DRM	workdays only	before & after	3
Stone et al.	2006	PA	852	-0.194836	0.748	-0.225278	0.491715	38		100		United States	DRM	workdays only	before & after	2
Stone et al.	2006	NA	852	0.199273	0.742	0.231338	0.5313	38		100		United States	DRM	workdays only	before & after	4
Barge-Schaapveld et al.	1999	PA	15	-0.0200811	0.867	-0.0215664	0.922833	39.86		80		Europe	real-time	workdays only	before & after	6
Barge-Schaapveld et al.	1999	NA	15	0.301262	0.498	0.426903	0.761	39.86		80		Europe	real-time	workdays only	before & after	6
Collip et al.	2011	PA	69	0.0275729	0.764	0.0315454	0.9	33.11		69.6	61.9	Europe	real-time	workdays only	before & after	2
Collip et al.	2011	NA	69	0.0867372	0.698	0.103819	0.813667	33.11		69.6	61.9	Europe	real-time	workdays only	before & after	6
Collip et al. (in preparation)		PA	37	-0.0535057	0.685	-0.0646479	0.718	39.02		56.8		Europe	real-time	workdays only		2
Collip et al. (in preparation)		NA	37	-0.0243948	0.749	-0.0281875	0.613667	39.02		56.8		Europe	real-time	workdays only		6
Jacobs et al.	2007	PA	473	-0.0922687	0.777	-0.104675	0.689	27.98		100		Europe	real-time	workdays only	before & after	2
Jacobs et al.	2007	NA	473	0.00456404	0.748	0.00527714	0.591167	27.98		100		Europe	real-time	workdays only	before & after	6
Myin-Germeys et al.	2006	PA	45	-0.020309	0.833	-0.0222518	0.906333	34.97	29	46.7	82	Europe	real-time	workdays only	before & after	3
Myin-Germeys et al.	2006	NA	45	0.0595189	0.683	0.0720186	0.798	34.97	29	46.7	82	Europe	real-time	workdays only	before & after	6
Peeters et al.	2003	PA	33	0.188895	0.929	0.195981	0.911833	41.96		57.6		Europe	real-time	workdays only	before & after	6
Peeters et al.	2003	NA	33	-0.147584	0.77	-0.168187	0.806571	41.96		57.6		Europe	real-time	workdays only	before & after	7
Thewissen et al.	2008	PA	28	0.248479	0.711	0.294683	0.631	46.14		53.6		Europe	real-time	workdays only	before & after	2
Thewissen et al.	2008	NA	28	-0.0514157	0.683	-0.0622136	0.6345	46.14		53.6		Europe	real-time	workdays only	before & after	6
Van der Steen et al. (in preparation)		PA	24	-0.415313	0.787	-0.468154	0.3645	25.66		0		Europe	real-time	workdays only		2
Van der Steen et al. (in preparation)		NA	24	0.0844931	0.688	0.101865	0.656167	25.66		0		Europe	real-time	workdays only		6
Riediger et al.	2009	PA	124	0.0906769	0.782	0.10254	0.74775					Europe	real-time	workdays only	before & after	4
Riediger et al.	2009	NA	124	0.237169	0.801	0.264997	0.701					Europe	real-time	workdays only	before & after	4
Riediger et al.	2014	PA	107	0.0554092	0.851	0.0600644	0.7572					Europe	real-time	workdays only	before & after	5
Riediger et al.	2014	NA	107	0.141872	0.836	0.155165	0.7826					Europe	real-time	workdays only	before & after	5
Song et al.	2008	PA	100	0.128889	0.93	0.133652	0.62057	37.17	51	50	100		real-time	w/ weekend	before & after	5
Song et al.	2008	NA	100	0.235799	0.7	0.281834	0.6485	37.17	51	50	100		real-time	w/ weekend	before & after	5
van Eck et al.	1998	PA	85	-0.0104415	0.88	-0.0111307	0.907	42.1	88	0	93	Europe	real-time	workdays only	before & after	6
van Eck et al.	1998	NA	85	0.319062	0.785	0.360114	0.772	42.1	88	0	93	Europe	real-time	workdays only	before & after	9
van Hooff et al.	2011	PA	120	0.201458	0.7	0.240788	0.66	45	100	38	100	Europe		workdays only	after work	1
van Hooff & Geurts	2014	PA	64	0.352844	0.895	0.372967	0.8	42.6	69	39	75	Europe	real-time	workdays only	after work	5
van Hooff & Geurts	2014	NA	64	0.0565937	0.855	0.0612047	0.94	42.6	69	39	75	Europe	real-time	workdays only	after work	6
van Hoof	2015	NA	76	0.246566	0.73	0.288584	0.66	35	89.5	64.5	65.8	Europe	real-time	workdays only	after work	6
van Hooff & Geurts	2015	PA	68	0.266288	0.865	0.286315	0.51	34.9		50.8	66.2	Europe	real-time	workdays only	before work	3
Zhou et al.	2015	NA	76	0.335656	0.885	0.356798	0.92	29.2		78			real-time	workdays only	before work	5
Meier et al. (in press) - S1		NA	131	0.15871	0.748	0.183508	0.58	33.4	87	64		Europe	real-time	w/ weekend	before & after	6
Meier et al. (in press) - S2		PA	86	0.071855	0.769	0.0819396	0.925	42.1	65	84		United States	real-time	workdays only	before & after	3
Meier et al. (in press) - S2		NA	86	0.0933333	0.748	0.107916	0.865	42.1	65	84		United States	real-time	workdays only	before & after	6
Ayuso-Mateos et al.	2013	PA	5613	-1.38777	0.7	-1.6587	0.607						DRM	w/ weekend	before & after	1
Ayuso-Mateos et al.	2013	NA	5613	0.228928	0.742	0.265764	0.52275						DRM	w/ weekend	before & after	4
Juster et al.	2013	PA	199	-0.366546	0.816	-0.405773	0.839	41.42		59.3	40.63		real-time	w/ weekend	before & after	4
Juster et al.	2013	NA	199	1.7568	0.803	1.96049	0.81	41.42		59.3	40.63		real-time	w/ weekend	before & after	5
Houtveen & van Doornen	2008	PA	66	1.13023	0.769	1.28886	0.65	34.55				Europe	real-time	workdays only	before & after	3
Houtveen & van Doornen	2008	NA	66	0.0616806	0.785	0.0696167	0.473333	34.55				Europe	real-time	workdays only	before & after	9
Meier et al.	2013	NA	131	0.110184	0.748	0.127399	0.5775	33.4	26	64		Europe	real-time	w/ weekend	before & after	6
Eatough et al.	2015	NA	90	0.0448731	0.895	0.0474323	0.66	42.8	88	87		United States	real-time	workdays only	before & after	6
Mellor-Marsa et al.	2015	PA	1696	-0.433021	0.7	-0.517559	0.524					Europe	DRM	w/ weekend	before & after	1
Mellor-Marsa et al.	2015	NA	1696	0.283514	0.742	0.329133	0.56575					Europe	DRM	w/ weekend	before & after	4
Nagy et al.	2015	NA	188	0.492828	0.7	0.589043	0.56	37.2441	62.591	100		Europe	real-time	workdays only	before & after	1
Randall & Schoebi	2015	PA	167	-0.076738	0.804	-0.085582	0.716667			49.4	100	Europe	real-time	workdays only	before & after	3
Randall & Schoebi	2015	NA	167	0.128748	0.796	0.144306	0.644			49.4	100	Europe	real-time	workdays only	before & after	5
Smyth et al.	2014	PA	76	-0.146547	0.9	-0.154474	0.66	44.16		73		United States	real-time	w/ weekend	before & after	4
Smyth et al.	2014	NA	76	0.239406	0.78	0.271074	0.77	44.16		73		United States	real-time	w/ weekend	before & after	5
Verkuil et al.	2015	PA	48	-0.207765	0.811	-0.230708	0.458					United States	real-time	workdays only	before & after	5
Verkuil et al.	2015	NA	48	0.297802	0.666	0.364914	0.3325					United States	real-time	workdays only	before & after	4
Zawadzki et al.	2015	PA	113	-0.0813733	0.7	-0.0972598	0.58	42.21	47.9	75.8		United States	real-time	w/ weekend	before & after	1
Zawadzki et al.	2015	NA	113	0.176191	0.559	0.235655	0.57	42.21	47.9	75.8		United States	real-time	w/ weekend	before & after	2
Wrzus et al.	2013	PA	271	0.0981891	0.769	0.11197	0.72					Europe	real-time	w/ weekend	before & after	3
Wrzus et al.	2013	NA	271	0.183939	0.838	0.200933	0.63					Europe	real-time	w/ weekend	before & after	3
Wrzus et al.	2014	PA	290	-0.0513505	0.88	-0.0547398	0.73					Europe	real-time	w/ weekend	before & after	6
Wrzus et al.	2014	NA	290	0.119585	0.79	0.134544	0.75					Europe	real-time	w/ weekend	before & after	6
